# Supplementary material for: Evaluating the Necessity and Impact of Cardiac Imaging on Breast Cancer Care in Northwestern Ontario
Source: Cancers (Basel). 2025 Jun 8;17(12):1909. doi: 10.3390/cancers17121909 (PMC12191271; doi:10.3390/cancers17121909)
Supplement: Supplementary file 1 [file cancers-17-01909-s001.zip]

Archive with 2 entries (2 files):
- CO - Supplementary Tables.pdf
- CO- Supplementary Figures.xlsx
