# Supplementary material for: Evaluating the Necessity and Impact of Cardiac Imaging on Breast Cancer Care in Northwestern Ontario
Source: Cancers (Basel). 2025 Jun 8;17(12):1909. doi: 10.3390/cancers17121909 (PMC12191271; doi:10.3390/cancers17121909)
Supplement: Supplementary file 1 [file cancers-17-01909-s001.zip › CO- Supplementary Figures.xlsx]

## Sheet: Sheet1
	Supplementary Figure S1: Cohort B													Supplementary Figure S2: Cohort C
	Figure S1. Proportions of categorical pre-treatment and imaging variables associated with either a “change” or “no change” in clinical care following cardiac imaging in patients treated with anthracyclines only (cohort B). Error bars represent 95% confidence intervals calculated using the Wilson Score interval. Variables statistically significant at p<0.05 are marked with an asterisk. The variabl…													Figure S2. Proportions of categorical pre-treatment and imaging variables associated with either a “change” or “no change” in clinical care following cardiac imaging in patients treated with trastuzumab and anthracyclines (cohort C). Error bars represent 95% confidence intervals calculated using the Wilson Score interval. Variables statistically significant at p<0.05 are marked with an asterisk.
